# Supplementary material for: Identifying the Vertical Stratification of Sediment Samples by Visible and Near-Infrared Spectroscopy
Source: Sensors (Basel). 2024 Oct 14;24(20):6610. doi: 10.3390/s24206610 (PMC11511207; doi:10.3390/s24206610)
Supplement: Supplementary file 1 [file sensors-24-06610-s001.zip]

Archive with 1 entries (1 files):
- sensors-3208238-supplementary.pdf
